# Supplementary material for: Improving the Sexual Health of Young People (under 25) in High-Risk Populations: A Systematic Review of Behavioural and Psychosocial Interventions
Source: Int J Environ Res Public Health. 2021 Aug 27;18(17):9063. doi: 10.3390/ijerph18179063 (PMC8430747; doi:10.3390/ijerph18179063)
Supplement: Supplementary file 1 [file ijerph-18-09063-s001.zip]

Archive with 1 entries (1 files):
- ijerph-1298552-supplementary.pdf
